# Supplementary material for: Identification and In Silico Analysis of a Homozygous Nonsense Variant in TGM1 Gene Segregating with Congenital Ichthyosis in a Consanguineous Family
Source: Medicina (Kaunas). 2023 Jan 2;59(1):103. doi: 10.3390/medicina59010103 (PMC9866252; doi:10.3390/medicina59010103)
Supplement: Supplementary file 1 [file medicina-59-00103-s001.zip]

Archive with 1 entries (1 files):
- medicina-2007344-supplementary.xlsx
