# Supplementary material for: Identification and In Silico Analysis of a Homozygous Nonsense Variant in TGM1 Gene Segregating with Congenital Ichthyosis in a Consanguineous Family
Source: Medicina (Kaunas). 2023 Jan 2;59(1):103. doi: 10.3390/medicina59010103 (PMC9866252; doi:10.3390/medicina59010103)
Supplement: Supplementary file 1 [file medicina-59-00103-s001.zip › medicina-2007344-supplementary.xlsx]

## Sheet: Reported Variants in TGM1 Gene
Codon Change	HGVS	Amino Acid Change	Reported phenotype	Reference
AGA-GGA	c.109A>G	Arg37Gly	Ichthyosiform erythroderma, congenital, nonbullous	Terrinoni (2012) Cell Death Dis 3, e416
TCC-TAC	c.125C>A	Ser42Tyr	Ichthyosis, lamellar	Huber (1995) Science 267, 525 and Candi (1998) J Biol Chem 273: 13693 [Functional characterisation]
TGG-TAG	c.131G>A	Trp44Term	Ichthyosis, lamellar	Youssefian (2019) Hum Mutat 40, 288
TGG-TGA	c.132G>A	Trp44Term	Ichthyosis, lamellar	İmren (2020) Dermatol Ther 33, e14152
TGC-AGC	c.157T>A	Cys53Ser	Ichthyosis, lamellar	Hennies (1998) Hum Genet 102, 314
CGA-TGA	c.160C>T	Arg54Term	Ichthyosis, congenital, autosomal recessive	Herman (2009) Hum Mutat 30, 537 and Terrinoni (2012) Cell Death Dis 3: e416
CGA-TGA	c.211C>T	Arg71Term	Ichthyosis, lamellar	Suga (2015) J Dermatol 42, 642
CGA-TGA	c.232C>T	Arg78Term	Ichthyosis, lamellar	Parmentier (1995) Hum Mol Genet 4, 1391
GGC-GAC	c.281G>A	Gly94Asp	Ichthyosis, lamellar	Cserhalmi-Friedman (2001) Br J Dermatol 144, 726
GAT-GTT	c.305A>T	Asp102Val	Ichthyosis, lamellar	Yang (2001) J Invest Dermatol 117, 214
CGA-TGA	c.316C>T	Arg106Term	Transglutaminase 1 deficiency	Esposito (2007) Br J Dermatol 157, 808
GTG-GCG	c.335T>C	Val112Ala	Ichthyosis, lamellar	Terrinoni (2012) Cell Death Dis 3, e416
CAG-TAG	c.370C>T	Gln124Term	Ichthyosis, congenital, autosomal recessive	Herman (2009) Hum Mutat 30, 537 and Xiong (2015) Science 347: 1254806
AAC-ACC	c.374A>C	Asn125Thr	Ichthyosiform erythroderma, congenital, nonbullous	Sakai (2009) J Invest Dermatol 129, 2306
CGC-TGC	c.376C>T	Arg126Cys	Ichthyosis, bathing suit	Oji (2006) Hum Mol Genet 15, 3083 and Borská (2019) Orphanet J Rare Dis 14: 92
CGC-CAC	c.377G>A	Arg126His	Ichthyosis, congenital, autosomal recessive	Farasat (2009) J Med Genet 46, 103 and Capalbo (2019) PLoS Genet 15: e1008409
CGA-TGA	c.379C>T	Arg127Term	Ichthyosis, lamellar	Huber (1997) J Biol Chem 272, 21018 and Xiong (2015) Science 347: 1254806
CAC-CCC	c.386A>C	His129Pro	Ichthyosis, lamellar	Bai (2015) Indian J Dermatol Venereol Leprol 81, 292
TAT-TGT	c.401A>G	Tyr134Cys	Ichthyosis, congenital, autosomal recessive	Farasat (2009) J Med Genet 46, 103 and Simpson (2020) Br J Dermatol 182: 729
TAT-CAT	c.400T>C	Tyr134His	Ichthyosis, lamellar	Youssefian (2019) Hum Mutat 40, 288
ATA-ATG	c.420A>G	Ile140Met	Collodion, self-healing	Zhang (2012) Zhonghua Yi Xue Yi Chuan Xue Za Zhi 29, 1 and Numata (2016) Exp Dermatol 25: 657
CGC-TGC	c.424C>T	Arg142Cys	Ichthyosis, lamellar	Huber (1995) Science 267, 525
CGC-CAC	c.425G>A	Arg142His	Ichthyosis, lamellar	Russell (1995) Nat Genet 9, 279
CGC-CCC	c.425G>C	Arg142Pro	Ichthyosis, lamellar	Cserhalmi-Friedman (2001) Br J Dermatol 144, 726
CGC-TGC	c.427C>T	Arg143Cys	Ichthyosis, lamellar	Laiho (1997) Am J Hum Genet 61, 529
CGC-CAC	c.428G>A	Arg143His	Ichthyosis, lamellar	Russell (1995) Nat Genet 9, 279
CGC-CTC	c.428G>T	Arg143Leu	Ichthyosis, autosomal recessive	Simpson (2020) Br J Dermatol 182, 729
GGG-AGG	c.430G>A	Gly144Arg	Ichthyosis, lamellar	Hennies (1998) Am J Hum Genet 62, 1052
GGG-GAG	c.431G>A	Gly144Glu	Ichthyosis, lamellar	Petit (1997) Eur J Hum Genet 5, 218
TCC-TTC	c.461C>T	Ser154Phe	Ichthyosis, autosomal recessive	Simpson (2020) Br J Dermatol 182, 729
CGG-TGG	c.463C>T	Arg155Trp	Ichthyosiform erythroderma, congenital, nonbullous	Sakai (2009) J Invest Dermatol 129, 2306
TCT-TGT	c.479C>G	Ser160Cys	Ichthyosis, lamellar	Cserhalmi-Friedman (2001) Br J Dermatol 144, 726
CCA-TCA	c.550C>T	Pro184Ser	Ichthyosiform erythroderma, congenital	Numata (2015) J Dermatol Sci 78, 82
TGG-TAG	c.578G>A	Trp193Term	Collodion, self-healing	Dian (2009) Zhonghua Er Ke Za Zhi 47, 654
TGG-TGA	c.579G>A	Trp193Term	Ichthyosis, congenital, autosomal recessive	Farasat (2009) J Med Genet 46, 103
CAG-TAG	c.607C>T	Gln203Term	Ichthyosis, lamellar	Cao (2009) Clin Exp Dermatol 34, 904
CTG-CAG	c.614T>A	Leu205Gln	Ichthyosis, lamellar	Akiyama (2001) J Invest Dermatol 116, 992
CTG-CCG	c.620T>C	Leu207Pro	Ichthyosis, lamellar	Takeda (2018) J Dermatol 45, 1463
GTC-TTC	c.625G>T	Val209Phe	Ichthyosis, congenital, autosomal recessive	Herman (2009) Hum Mutat 30, 537
TCC-TTC	c.635C>T	Ser212Phe	Ichthyosis, congenital, autosomal recessive	Liu (2015) Clin Exp Dermatol 40, 56
GGC-AGC	c.652G>A	Gly218Ser	Ichthyosis, lamellar	Laiho (1997) Am J Hum Genet 61, 529
CGC-CAC	c.674G>A	Arg225His	Ichthyosis, lamellar	Hennies (1998) Am J Hum Genet 62, 1052
CGC-CCC	c.674G>C	Arg225Pro	Ichthyosis, congenital, autosomal recessive	Herman (2009) Hum Mutat 30, 537
CAA-TAA	c.679C>T	Gln227Term	Ichthyosis, congenital, autosomal recessive	Farasat (2009) J Med Genet 46, 103
CAG-TAG	c.700C>T	Gln234Term	Ichthyosiform erythroderma, congenital	Numata (2015) J Dermatol Sci 78, 82
TTG-TAG	c.704T>A	Leu235Term	Ichthyosis, congenital, autosomal recessive	Farasat (2009) J Med Genet 46, 103
ATC-AGC	c.728T>G	Ile243Ser	Ichthyosis, congenital, autosomal recessive	Farasat (2009) J Med Genet 46, 103
CTC-TTC	c.736C>T	Leu246Phe	Ichthyosis, congenital, autosomal recessive	Hake (2022) J Eur Acad Dermatol Venereol 36, 582
CCC-CTC	c.746C>T	Pro249Leu	Ichthyosis, lamellar	Tok (1999) Exp Dermatol 8, 128
TGG-GGG	c.748T>G	Trp250Gly	Ichthyosis, congenital, autosomal recessive	Vaigundan (2014) Biomed Res Int 2014, 706827
GAC-AAC	c.760G>A	Asp254Asn	Ichthyosis, lamellar	Cao (2009) Clin Exp Dermatol 34, 904
TGG-TAG	c.788G>A	Trp263Term	Ichthyosis, lamellar	Hennies (1998) Hum Genet 102, 314
CGG-CAG	c.791G>A	Arg264Gln	Ichthyosis, bathing suit	Oji (2006) Hum Mol Genet 15, 3083
CGG-TGG	c.790C>T	Arg264Trp	Ichthyosis, bathing suit	Oji (2006) Hum Mol Genet 15, 3083
TAT-CAT	c.799T>C	Tyr267His	Ichthyosis, autosomal recessive	Simpson (2020) Br J Dermatol 182, 729
TCT-CCT	c.814T>C	Ser272Pro	Ichthyosis, lamellar	Esposito (2001) J Invest Dermatol 116, 809
GGG-AGG	c.817G>A	Gly273Arg	Ichthyosis, harlequin, with juvenile idiopathic arthritis	Auriti (2020) Ital J Pediatr 46, 44
TAC-AAC	c.826T>A	Tyr276Asn	Ichthyosis, bathing suit	Oji (2006) Hum Mol Genet 15, 3083
GGG-AGG	c.832G>A	Gly278Arg	Collodion, self-healing	Zhang (2012) Zhonghua Yi Xue Yi Chuan Xue Za Zhi 29, 1
GGG-CGG	c.832G>C	Gly278Arg	Ichthyosis, lamellar	Cserhalmi-Friedman (2001) Br J Dermatol 144, 726
GGG-GAG	c.833G>A	Gly278Glu	Ichthyosis, congenital, autosomal recessive	Wei (2021) Arch Dis Child 106, 38
CAG-CGG	c.845A>G	Gln282Arg	Ichthyosis, congenital, autosomal recessive	Hake (2022) J Eur Acad Dermatol Venereol 36, 582
GAG-AAG	c.853G>A	Glu285Lys	Ichthyosis, congenital, autosomal recessive	Herman (2009) Hum Mutat 30, 537
CGG-CAG	c.857G>A	Arg286Gln	Ichthyosis, lamellar	Cserhalmi-Friedman (2001) Br J Dermatol 144, 726
CGG-TGG	c.856C>T	Arg286Trp	Collodion membrane	Han (2018) Zhonghua Yi Xue Yi Chuan Xue Za Zhi 35, 265
TGG-CGG	c.862T>C	Trp288Arg	Ichthyosis, lamellar	Youssefian (2019) Hum Mutat 40, 288
AAC-ACC	c.866A>C	Asn289Thr	Ichthyosis, lamellar	Yang (2001) J Invest Dermatol 117, 214
GGC-GAC	c.872G>A	Gly291Asp	Ichthyosis, congenital, autosomal recessive	Farasat (2009) J Med Genet 46, 103
GGC-AGC	c.871G>A	Gly291Ser	Ichthyosiform erythroderma, congenital, nonbullous	Sakai (2009) J Invest Dermatol 129, 2306
TTT-GTT	c.877T>G	Phe293Val	Ichthyosis, congenital, autosomal recessive	Herman (2009) Hum Mutat 30, 537
GTG-GCG	c.890T>C	Val297Ala	Ichthyosis, bathing suit	Hackett (2010) Br J Dermatol 162, 448
ATC-TTC	c.910A>T	Ile304Phe	Ichthyosis, congenital, autosomal recessive	Herman (2009) Hum Mutat 30, 537
GAC-GAG	c.918C>G	Asp306Glu	Collodion, self-healing	Hellström Pigg (2016) Acta Derm Venereol 96, 932
CGG-GGG	c.919C>G	Arg307Gly	Ichthyosis, bathing suit	Oji (2006) Hum Mol Genet 15, 3083
CGG-TGG	c.919C>T	Arg307Trp	Ichthyosis, lamellar	Akiyama (2001) J Invest Dermatol 116, 992
CGT-TGT	c.943C>T	Arg315Cys	Ichthyosis, lamellar	Huber (1997) J Biol Chem 272, 21018
CGT-CAT	c.944G>A	Arg315His	Ichthyosis, bathing suit	Oji (2006) Hum Mol Genet 15, 3083
CGT-CTT	c.944G>T	Arg315Leu	Ichthyosis, lamellar	Tok (1999) Exp Dermatol 8, 128
CGG-CAG	c.968G>A	Arg323Gln	Ichthyosis, lamellar	Huber (1995) Science 267, 525
CGG-GGG	c.967C>G	Arg323Gly	Ichthyosis, autosomal recessive	Lunke (2020) JAMA 323, 2503
CGG-TGG	c.967C>T	Arg323Trp	Ichthyosis, congenital, autosomal recessive	Herman (2009) Hum Mutat 30, 537
AAC-CAC	c.988A>C	Asn330His	Ichthyosis, congenital, autosomal recessive	Farasat (2009) J Med Genet 46, 103
TCC-CCC	c.991T>C	Ser331Pro	Ichthyosis, congenital, autosomal recessive	Farasat (2009) J Med Genet 46, 103
TGG-CGG	c.1024T>C	Trp342Arg	Ichthyosis, congenital, autosomal recessive	Herman (2009) Hum Mutat 30, 537
CGA-TGA	c.1042C>T	Arg348Term	Ichthyosis, lamellar	Kon (2003) J Invest Dermatol 120, 170
CCA-GCA	c.1054C>G	Pro352Ala	Ichthyosis, congenital, autosomal recessive	González-Del Carmen (2020) Int J Dermatol 59, 969
GGC-GAC	c.1070G>A	Gly357Asp	Ichthyosiform erythroderma, congenital	Numata (2015) J Dermatol Sci 78, 82
AGC-AGG	c.1074C>G	Ser358Arg	Ichthyosis, lamellar	Huber (1997) J Biol Chem 272, 21018
GTG-ATG	c.1075G>A	Val359Met	Ichthyosis, congenital, autosomal recessive	Herman (2009) Hum Mutat 30, 537
CTG-CGG	c.1085T>G	Leu362Arg	Ichthyosis, lamellar	Bastaki (2017) Int J Dermatol 56, 514
TAC-GAC	c.1093T>G	Tyr365Asp	Ichthyosis, lamellar	Kon (2003) J Invest Dermatol 120, 170
TAC-TGC	c.1094A>G	Tyr365Cys	Ichthyosis, lamellar	Hellström Pigg (2016) Acta Derm Venereol 96, 932
CTA-CCA	c.1097T>C	Leu366Pro	Ichthyosis, congenital, autosomal recessive	Herman (2009) Hum Mutat 30, 537
GTC-GCC	c.1115T>C	Val372Ala	Ichthyosis, lamellar	Teeuw (2014) Eur J Med Genet 57, 613
TAT-TGT	c.1121A>G	Tyr374Cys	Ichthyosis, lamellar	Hellström Pigg (2016) Acta Derm Venereol 96, 932
GGC-GAC	c.1124G>A	Gly375Asp	Ichthyosis, autosomal recessive	Simpson (2020) Br J Dermatol 182, 729
TGC-TAC	c.1130G>A	Cys377Tyr	Ichthyosis, autosomal recessive	Hong (2019) Mol Genet Genomic Med 7, e684
GTC-CTC	c.1135G>C	Val379Leu	Ichthyosis, lamellar	Laiho (1997) Am J Hum Genet 61, 529
GCT-ACT	c.1141G>A	Ala381Thr	Ichthyosis, lamellar	Alallasi (2019) Front Pediatr 7, 44
GGA-AGA	Not yet available	Gly382Arg	Ichthyosis, lamellar	Hennies (1998) Am J Hum Genet 62, 1052
GTG-ATG	c.1147G>A	Val383Met	Ichthyosis, lamellar	Petit (1997) Eur J Hum Genet 5, 218
CTG-CCG	c.1163T>C	Leu388Pro	Ichthyosis, lamellar	Hellström Pigg (2016) Acta Derm Venereol 96, 932
CGC-CAC	c.1166G>A	Arg389His	Ichthyosis, lamellar	Akiyama (2001) Br J Dermatol 144, 401
CGC-CCC	c.1166G>C	Arg389Pro	Ichthyosis, lamellar	Shevchenko (2000) Hum Genet 106, 492
GGT-GAT	c.1175G>A	Gly392Asp	Ichthyosis, lamellar	Cserhalmi-Friedman (2001) Br J Dermatol 144, 726
ACC-ATC	c.1184C>T	Thr395Ile	Ichthyosis, congenital, autosomal recessive	Bučková (2016) Br J Dermatol 174, 405
CGT-TGT	c.1186C>T	Arg396Cys	Ichthyosis, lamellar	Youssefian (2019) Hum Mutat 40, 288
CGT-CAT	c.1187G>A	Arg396His	Ichthyosis, congenital, autosomal recessive	Farasat (2009) J Med Genet 46, 103
CGT-CTT	c.1187G>T	Arg396Leu	Ichthyosis, lamellar	Laiho (1997) Am J Hum Genet 61, 529
CGT-AGT	c.1186C>A	Arg396Ser	Ichthyosis, lamellar	Mizrachi-Koren (2006) J Am Acad Dermatol 55, 393
GTC-TTC	c.1192G>T	Val398Phe	Ichthyosis, lamellar	Esperón-Moldes (2019) Sci Rep 9, 7175
TTC-GTC	c.1201T>G	Phe401Val	Ichthyosis, lamellar	Tok (1999) Exp Dermatol 8, 128
CAC-AAC	c.1213C>A	His405Asn	Ichthyosis, congenital, autosomal recessive	Herman (2009) Hum Mutat 30, 537
GAC-GTC	c.1241A>T	Asp414Val	Ichthyosis, lamellar	Akbari (2015) Iran J Public Health 44, 1004
ATG-GTG	c.1261A>G	Met421Val	Ichthyosis, congenital, autosomal recessive	Herman (2009) Hum Mutat 30, 537
AAG-TAG	c.1264A>T	Lys422Term	Ichthyosis, lamellar	Cserhalmi-Friedman (2001) Br J Dermatol 144, 726
GAT-GTT	c.1289A>T	Asp430Val	Ichthyosis, lamellar	Pigg (2000) Prenat Diagn 20, 132
TTC-CTC	c.1303T>C	Phe435Leu	Ichthyosis, autosomal recessive	Simpson (2020) Br J Dermatol 182, 729
TTC-GTC	c.1303T>G	Phe435Val	Ichthyosis, congenital, autosomal recessive	Herman (2009) Hum Mutat 30, 537
CAT-CGT	c.1307A>G	His436Arg	Ichthyosis, lamellar	Youssefian (2019) Hum Mutat 40, 288
CAT-GAT	c.1306C>G	His436Asp	Ichthyosis, congenital, autosomal recessive	Diociaiuti (2016) Orphanet J Rare Dis 11, 4
GTG-GGG	c.1310T>G	Val437Gly	Ichthyosis, congenital, autosomal recessive	Bučková (2016) Br J Dermatol 174, 405
TGG-TAG	c.1313G>A	Trp438Term	Ichthyosis, lamellar	Rice (2005) Arch Dermatol Res 297, 127
GAT-GCT	c.1340A>C	Asp447Ala	Ichthyosis, congenital, autosomal recessive	Lima Cunha (2019) Mol Genet Genomic Med 7,
GGC-GTC	c.1352G>T	Gly451Val	Ichthyosis, bathing suit	Hackett (2010) Br J Dermatol 162, 448
TGG-CGG	c.1363T>C	Trp455Arg	Ichthyosis, congenital, autosomal recessive	Ullah (2016) Int J Dermatol 55, 524
ACA-ATA	c.1382C>T	Thr461Ile	Ichthyosis, congenital, autosomal recessive	Hake (2022) J Eur Acad Dermatol Venereol 36, 582
CAA-CAT	c.1389A>T	Gln463His	Ichthyosis, lamellar	Hellström Pigg (2016) Acta Derm Venereol 96, 932
GGC-AGC	c.1417G>A	Gly473Ser	Ichthyosis, lamellar	Huber (1997) J Biol Chem 272, 21018
CCC-TCC	c.1420C>T	Pro474Ser	Ichthyosis, lamellar	Youssefian (2019) Hum Mutat 40, 288
ATC-TTC	c.1438A>T	Ile480Phe	Ichthyosis, lamellar	Hellström Pigg (2016) Acta Derm Venereol 96, 932
CTG-CCG	c.1451T>C	Leu484Pro	Ichthyosis, bathing suit	Bourrat (2012) Arch Dermatol 148, 1191
ATG-AGG	c.1460T>G	Met487Arg	Ichthyosis, autosomal recessive	Simpson (2020) Br J Dermatol 182, 729
GAC-GGC	c.1469A>G	Asp490Gly	Collodion, self-healing	Raghunath (2003) J Invest Dermatol 120, 224
ACG-ATG	c.1472C>T	Thr491Met	Ichthyosis, congenital, autosomal recessive	Rodríguez-Pazos (2011) Br J Dermatol 165, 906
TTT-CTT	c.1483T>C	Phe495Leu	Ichthyosis, bathing suit	Marukian (2017) JAMA Dermatol 153, 537
TAC-TAG	c.1512C>G	Tyr504Term	Ichthyosis, congenital, autosomal recessive	Becker (2003) Exp Dermatol 12, 324
GTG-ATG	c.1552G>A	Val518Met	Ichthyosis, lamellar	Hennies (1998) Am J Hum Genet 62, 1052
GAG-TAG	c.1555G>T	Glu519Term	Transglutaminase 1 deficiency	Esposito (2007) Br J Dermatol 157, 808
GAG-GGG	c.1559A>G	Glu520Gly	Ichthyosis, lamellar	Esposito (2001) J Invest Dermatol 116, 809
GGC-GAC	c.1571G>A	Gly524Asp	Ichthyosis, bathing suit	Bourrat (2012) Arch Dermatol 148, 1191
GGC-AGC	c.1570G>A	Gly524Ser	Ichthyosis, bathing suit	Bourrat (2012) Arch Dermatol 148, 1191
ACA-ATA	c.1586C>T	Thr529Ile	Ichthyosis, congenital, autosomal recessive	Liu (2015) Clin Exp Dermatol 40, 56
CGG-TGG	c.1609C>T	Arg537Trp	Autism spectrum disorder	Li (2017) Am J Med Genet B Neuropsychiatr Genet 174, 568
TAT-TGT	c.1631A>G	Tyr544Cys	Ichthyosis, congenital, autosomal recessive	Farasat (2009) J Med Genet 46, 103
TCA-TGA	c.1649C>G	Ser550Term	Ichthyosis, lamellar	Terrinoni (2012) Cell Death Dis 3, e416
GCA-GGA	c.1679C>G	Ala560Gly	Ichthyosis, congenital, autosomal recessive	Herman (2009) Hum Mutat 30, 537
CAG-TAG	c.1744C>T	Gln582Term	Ichthyosis, lamellar	Cserhalmi-Friedman (2001) Br J Dermatol 144, 726
TAT-TGT	c.1862A>G	Tyr621Cys	Ichthyosis, lamellar	Youssefian (2019) Hum Mutat 40, 288
CAG-TAG	c.1984C>T	Gln662Term	Ichthyosis, lamellar	Jessen (2000) J Invest Dermatol 115, 113
CTC-CGC	c.2000T>G	Leu667Arg	Ichthyosis, autosomal recessive	Borská (2019) Orphanet J Rare Dis 14, 92
TCA-TGA	c.2009C>G	Ser670Term	Ichthyosis, congenital, autosomal recessive	Becker (2003) Exp Dermatol 12, 324
CGT-TGT	c.2059C>T	Arg687Cys	Ichthyosis, lamellar	Huber (1997) J Biol Chem 272, 21018
CGT-CAT	c.2060G>A	Arg687His	Ichthyosis, bathing suit	Oji (2006) Hum Mol Genet 15, 3083
CGC-TGC	c.2065C>T	Arg689Cys	Ichthyosis, congenital, autosomal recessive	Herman (2009) Hum Mutat 30, 537
CGC-CAC	c.2066G>A	Arg689His	Ichthyosis, congenital, autosomal recessive	Herman (2009) Hum Mutat 30, 537
CTC-TTC	c.2077C>T	Leu693Phe	Ichthyosis, lamellar	Sugiura (2013) J Dermatol Sci 72, 197
TTA-TGA	c.2090T>G	Leu697Term	Ichthyosis, congenital, autosomal recessive	Farasat (2009) J Med Genet 46, 103
CTT-CGT	c.2150T>G	Leu717Arg	Ichthyosiform erythroderma, congenital	Hellström Pigg (2016) Acta Derm Venereol 96, 932
CGG-CAG	c.2180G>A	Arg727Gln	Collodion, self-healing	Tanahashi (2014) Acta Derm Venereol 94, 589
CAG-TAG	c.2260C>T	Gln754Term	Ichthyosis, lamellar	Esposito (2013) Br J Dermatol 168, 1364
CGA-TGA	c.2278C>T	Arg760Term	Ichthyosis, lamellar	Shevchenko (2000) Hum Genet 106, 492
CGC-TGC	c.2290C>T	Arg764Cys	Ichthyosis, lamellar	Mizrachi-Koren (2006) J Am Acad Dermatol 55, 393
AGC-AGG	c.2307C>G	Ser769Arg	Ichthyosis, congenital, autosomal recessive	Bučková (2016) Br J Dermatol 174, 405
AGC-AGA	c.2316C>A	Ser772Arg	Ichthyosis, bathing suit	Marukian (2017) JAMA Dermatol 153, 537
CAG-TAG	c.2320C>T	Gln774Term	Transglutaminase 1 deficiency	Esposito (2007) Br J Dermatol 157, 808
	c.-2-1G>C		Ichthyosis, congenital, autosomal recessive	Herman (2009) Hum Mutat 30, 537
	c.320-3C>G		Ichthyosis, autosomal recessive	Simpson (2020) Br J Dermatol 182, 729
	c.320-2A>G		Ichthyosis, congenital, autosomal recessive	Ortega-Recalde (2015) Clin Exp Dermatol 40, 757
	c.509-329C>T		Ichthyosis, lamellar	Suga (2015) J Dermatol 42, 642
	c.758-1G>C		Ichthyosis, lamellar	Alallasi (2019) Front Pediatr 7, 44
	c.757+1G>T		Ichthyosis, lamellar	Cao (2009) Clin Exp Dermatol 34, 904
	c.877-2A>G		Ichthyosis, lamellar	Huber (1995) Science 267, 525
	c.876+2T>C		Ichthyosis, congenital, autosomal recessive	Farasat (2009) J Med Genet 46, 103
	c.984+1G>A		Ichthyosis, congenital, autosomal recessive	Herman (2009) Hum Mutat 30, 537
	c.984+2T>C		Ichthyosis, autosomal recessive	Simpson (2020) Br J Dermatol 182, 729
	c.1160-2A>C		Ichthyosis, congenital, autosomal recessive	Park (2013) Can J Ophthalmol 48, e144
	c.1160-2A>G		Ichthyosis, congenital, autosomal recessive	Simpson (2020) Br J Dermatol 182, 729
	c.1160-1G>A		Ichthyosis, autosomal recessive	Simpson (2020) Br J Dermatol 182, 729
	c.1159+1G>T		Ichthyosis, congenital, autosomal recessive	Herman (2009) Hum Mutat 30, 537
	c.1298+1G>A		Ichthyosis, lamellar	Youssefian (2019) Hum Mutat 40, 288
	c.1298+5G>C		Ichthyosis, congenital, autosomal recessive	Farasat (2009) J Med Genet 46, 103
	c.1491G>A		Ichthyosis, lamellar	Youssefian (2019) Hum Mutat 40, 288
	c.1646-10C>G		Ichthyosis, autosomal recessive	Simpson (2020) Br J Dermatol 182, 729
	c.1646-8A>G		Ichthyosis, congenital, autosomal recessive	Wei (2021) Arch Dis Child 106, 38
	c.1645+1G>A		Ichthyosis, congenital, autosomal recessive	Farasat (2009) J Med Genet 46, 103
	c.1928-1G>A		Ichthyosis, lamellar	Youssefian (2019) Hum Mutat 40, 288
	c.1927+1G>A		Ichthyosis, lamellar	Hellström Pigg (2016) Acta Derm Venereol 96, 932
	c.2089-2A>G		Ichthyosis, autosomal recessive	Simpson (2020) Br J Dermatol 182, 729
	c.2088+1G>A		Ichthyosis	Fozia (2021) Genes (Basel) 12,
	c.2088+1G>T		Ichthyosis, lamellar	Huber (1997) J Biol Chem 272, 21018
	c.2226-2A>G		Ichthyosis, congenital, autosomal recessive	Herman (2009) Hum Mutat 30, 537
TGCAG^19CCCCCtACCACGCCAT	c.60delT	p.(Thr21Profs*90)	Ichthyosis, congenital, autosomal recessive
GTATCC^93CGGGgCAGCGGTGTC	c.281delG	p.(Gly94Alafs*17)	Ichthyosis, autosomal recessive
CAG_IE_AG^108GGCATgCTAGTAGTGA	c.327delG	p.(Met109Ilefs*2)	Ichthyosis, congenital, autosomal recessive
TCGGAC^124CAGAaCCGCCGAGAG	c.374delA	p.(Asn125Thrfs*15)	Ichthyosis, lamellar
TGCTC^151CTCCTcctGTCCCGGACC	c.456_458delCCT	p.(Leu153del)	Ichthyosis, autosomal recessive
TTTCAG^222TTCAcaGTCCGCACAC	c.668_669delCA	p.(Thr223Serfs*15)	Ichthyosis, lamellar
AGACGCT^231GGGgAGTTCCAGTT	c.694delG	p.(Glu232Serfs*98)	Collodion, self-healing
GCAGGAG^267TATgTTCTTAATGA	c.802delG	p.(Val268Phefs*62)	Ichthyosis, congenital, autosomal recessive
ATGAG^272TCTGGgAGAATTTACT	c.819delG	p.(Arg274Glufs*56)	Ichthyosis, congenital, autosomal recessive
TCCAG_IE_^293TTTGAccacgggGTGCTGGATG	c.882_888delCCACGGG	p.(Asp294Glufs*34)	Ichthyosis, congenital, autosomal recessive
CGGGTC^325ATCTctGCCATG_EI_GTGA	c.977_978delCT	p.(Ser326Cysfs*8)	Ichthyosis, congenital, autosomal recessive
ATCAGCG^355TGGgtgggcagcgtggAGATCCTGCT	c.1066_1078del13	p.(Val356Argfs*24)	Ichthyosis, lamellar
GGGTG^357GGCAGcGTGGAGATCC	c.1074delC	p.(Ser358Argfs*26)	Ichthyosis, bathing suit
CGTGGAG^361ATCcTGCTTAGCTA	c.1084delC	p.(Leu362Cysfs*22)	Ichthyosis, lamellar
CTACGC^368ACGGgATATTCCGTC	c.1106delG	p.(Gly369Aspfs*15)	Ichthyosis, lamellar
CACGAC^407ACAGacACATCCCTTA	c.1226_1227delCA	p.(Thr409Ilefs*21)	Ichthyosis, lamellar
CACGAC^407ACAGacacaTCCCTTACCA	c.1223_1227delACACA	p.(Asp408Valfs*21)	Ichthyosis, congenital, autosomal recessive
TGATTCT^432GTCtG_EI_GTGAGCTGG	c.1297delT	p.(Trp433Glyfs*11)	Ichthyosis, lamellar
TGACAAG^503GTGtaCTGGCAGCGG	c.1510_1511delTA	p.(Tyr504Leufs*6)	Ichthyosis, lamellar
ACTGG^506CAGCGgCAGGATGATG	c.1521delG	p.(Gln508Argfs*50)	Ichthyosis, lamellar
GATTGTT^517TATgTGGAGGAGAA	c.1552delG	p.(Val518Trpfs*40)	Ichthyosis, autosomal recessive
CAGCA^561GCAGCccacggcagcAAACCCAATG	c.1686_1695del10	p.(His563Asnfs*24)	Ichthyosis, lamellar
GTGATG^600CTGAtCAATCACAGC	c.1802delT	p.(Ile601Thrfs*10)	Ichthyosis, autosomal recessive
TGATC^602AATCAcagcAGCAGCCGCC	c.1809_1812delCAGC	p.(His603Glnfs*7)	Ichthyosis, congenital, autosomal recessive
CTATACT^623GGTgtcagtggtACCATCTTCA	c.1870_1878delGTCAGTGGT	p.(Val624_Gly626del)	Ichthyosis, congenital, autosomal recessive
TGGCA^640CCAGGggcct_EI_gtAAGTGCTCCT	c.1923_1927+2delGGCCTGT	Not yet available	Collodion, self-healing
GGCCC^658CATCTtGTGGACCAGG	c.1977delT	p.(Val660Trpfs*91)	Ichthyosis, autosomal recessive
GCACACC^686TTCcGTCTGCGCAC	c.2059delC	p.(Arg687Valfs*64)	Ichthyosis, lamellar
GTGGTT^704GGCCaGGAGTGTGAA	c.2114delA	p.(Gln705Argfs*46)	Ichthyosis, lamellar
CAAGAAC^716CCCcTTCCCGTCAC	c.2149delC	p.(Leu717Phefs*34)	Ichthyosis
ACCAGGC^763CCCcGCCAGCTCAT	c.2290delC	p.(Arg764Alafs*42)	Ichthyosis, lamellar
TGAAC^114GGTGTtGGACTTGCTG	c.344dupT	p.(Asp116Glyfs*20)	Ichthyosis, congenital, autosomal recessive	Farasat (2009) J Med Genet 46, 103
GGACCAG^125AACcCGCCGAGAGC	c.376dupC	p.(Arg126Profs*10)	Autism spectrum disorder	Li (2017) Am J Med Genet B Neuropsychiatr Genet 174, 568
CACACA^132GACGagtatgagtaAGTATGAGTA	c.398_407dup10	p.(Tyr136*)	Ichthyosis, congenital, autosomal recessive	Wakil (2016) Int J Dermatol 55, 673
TGAGTAC^137GACcgacGAGCTGATAG	c.408_411dupCGAC	p.(Glu138Argfs*22)	Ichthyosis, lamellar	Bichakjian (1998) J Invest Dermatol 110, 179
GCAAG^188GGGGGgCAGTGGAGGC	c.566dupG	p.(Ser190Glnfs*49)	Ichthyosis, congenital, autosomal recessive	Farasat (2009) J Med Genet 46, 103
AGTTC^223ACAGTtCCGCACACAA	c.671dupT	p.(Arg225Profs*14)	Ichthyosis, bathing suit	Tani (2020) Acta Derm Venereol 100,
GGGGG^310ATGCCcATATGGAGGC	c.932dupC	p.(Tyr312Ilefs*23)	Ichthyosis, congenital, autosomal recessive	Farasat (2009) J Med Genet 46, 103
ACGCACG^369GGAaTATTCCGTCC	c.1107dupA	p.(Tyr370Ilefs*61)	Ichthyosis, congenital, autosomal recessive	Farasat (2009) J Med Genet 46, 103
GCTGG^443ATGAAaGAGGCCGGAT	c.1331dupA	p.(Arg445Glufs*9)	Ichthyosis, congenital, autosomal recessive	Farasat (2009) J Med Genet 46, 103
GCTGC^473GGCCCaCTGCTCTGTG	c.1421_1422insA	p.(Cys475Leufs*23)	Ichthyosis, congenital, autosomal recessive	Farasat (2009) J Med Genet 46, 103
ACGGAGCTGTgtCCTTGCAG_IE_AG	c.320-10_320-9delGTins14	Not yet available	Ichthyosis, autosomal recessive
GGGCCGT^12TGGggTGGCAACCCC	c.37_38delGGinsA	p.(Gly13Metfs*98)	Ichthyosis, lamellar
AGGAG^267TATGTtcttAATGAGTCTG	c.804_807delTCTTinsC	p.(Leu269del)	Ichthyosis, lamellar
GGGACC^280GAAGcacagATTGGTGAGC	c.842_846delCACAGinsTAA	p.(Ala281Valfs*4)	Ichthyosiform erythroderma, congenital, nonbullous
GTCTTT^381GCTGgcGTGACCACCA	c.1145_1146delGCinsTGCT	p.(Gly382Valfs*3)	Ichthyosis, congenital, autosomal recessive
CTCTAG_IE_GCATcttctgctgc^473GGCCCCTGCT	c.1407_1416del10insGCTCTGT	p.(Ile469_Cys471delinsMetLeu)	Ichthyosis, bathing suit
gDNA 28 bp c.1465_1492	c.1466_1493del499	p.(Tyr489*)	Ichthyosiform erythroderma, congenital
gDNA Duplication	incl. ex. 10-14		Ichthyosis, lamellar	Hellström Pigg (2016) Acta Derm Venereol 96, 932
CTCCCTCCCTAGCATCTTCTCCCCATTTCC(C-T)GCCCAGAGGCCTGGCCTCTTCTCTCCGCCC - -916 relative to initiation codon	c.-182C>T		Ichthyosis, lamellar	Petit (1997) Eur J Hum Genet 5, 218
